# Supplementary material for: Small Intestine Neuromuscular Dysfunctions and Neurogliopathy in a Mouse Model of High-Fat Diet-Induced Obesity: Involvement of Toll-Like Receptor 4
Source: Int J Mol Sci. 2025 Nov 3;26(21):10710. doi: 10.3390/ijms262110710 (PMC12608152; doi:10.3390/ijms262110710)
Supplement: Supplementary file 1 [file ijms-26-10710-s001.zip]

Archive with 1 entries (1 files):
- ijms-3749949-supplementary.pdf
